# Supplementary material for: How Body-Centering Improves the Effects of Core Stability Training on the Motor Skills in Adolescent Female Volleyball Players
Source: J Funct Morphol Kinesiol. 2025 Apr 25;10(2):144. doi: 10.3390/jfmk10020144 (PMC12101249; doi:10.3390/jfmk10020144)
Supplement: Supplementary file 1 [file jfmk-10-00144-s001.zip]

Archive with 1 entries (1 files):
- jfmk-3496887-supplementary.pdf
